# Supplementary material for: Skin under Strain: From Epithelial Model Tissues to Adult Epithelia
Source: Cells. 2021 Jul 20;10(7):1834. doi: 10.3390/cells10071834 (PMC8304960; doi:10.3390/cells10071834)
Supplement: Supplementary file 1 [file cells-10-01834-s001.zip]

Archive with 1 entries (1 files):
- cells-1283814-supplementary.pdf
